# Supplementary material for: SuperMetal: a generative AI framework for rapid and precise metal ion location prediction in proteins
Source: J Cheminform. 2025 Jul 15;17:107. doi: 10.1186/s13321-025-01038-9 (PMC12265342; doi:10.1186/s13321-025-01038-9)
Supplement: Supplementary file 1 — Supplementary material 1 [file 13321_2025_1038_MOESM1_ESM.zip]

Archive with 62 entries (59 files):
- SI_0211/
- __MACOSX/._SI_0211
- SI_0211/sn-jnl.cls
- __MACOSX/SI_0211/._sn-jnl.cls
- SI_0211/.DS_Store
- __MACOSX/SI_0211/._.DS_Store
- SI_0211/supplemental_information.tex
- __MACOSX/SI_0211/._supplemental_information.tex
- SI_0211/figures/
- __MACOSX/SI_0211/._figures
- SI_0211/sn-bibliography.bib
- __MACOSX/SI_0211/._sn-bibliography.bib
- SI_0211/bst/
- __MACOSX/SI_0211/._bst
- SI_0211/figures/general_inference_workflow.png
- __MACOSX/SI_0211/figures/._general_inference_workflow.png
- SI_0211/figures/speed.png
- __MACOSX/SI_0211/figures/._speed.png
- SI_0211/figures/mad.png
- __MACOSX/SI_0211/figures/._mad.png
- SI_0211/figures/fig_overview.png
- __MACOSX/SI_0211/figures/._fig_overview.png
- SI_0211/figures/diffusion_theory.png
- __MACOSX/SI_0211/figures/._diffusion_theory.png
- SI_0211/figures/diffusion_theory_supermetal.png
- __MACOSX/SI_0211/figures/._diffusion_theory_supermetal.png
- SI_0211/figures/visualization_workflow.png
- __MACOSX/SI_0211/figures/._visualization_workflow.png
- SI_0211/figures/case_study.png
- __MACOSX/SI_0211/figures/._case_study.png
- SI_0211/figures/general_flow.png
- __MACOSX/SI_0211/figures/._general_flow.png
- SI_0211/figures/pr.png
- __MACOSX/SI_0211/figures/._pr.png
- SI_0211/figures/diffusion_theory_backup.png
- __MACOSX/SI_0211/figures/._diffusion_theory_backup.png
- SI_0211/figures/fiigure_pr.png
- __MACOSX/SI_0211/figures/._fiigure_pr.png
- SI_0211/figures/case_study_2.png
- __MACOSX/SI_0211/figures/._case_study_2.png
- SI_0211/figures/case_study_3.png
- __MACOSX/SI_0211/figures/._case_study_3.png
- SI_0211/figures/MAD_supermetal.png
- __MACOSX/SI_0211/figures/._MAD_supermetal.png
- SI_0211/figures/architecture.png
- __MACOSX/SI_0211/figures/._architecture.png
- SI_0211/bst/sn-basic.bst
- __MACOSX/SI_0211/bst/._sn-basic.bst
- SI_0211/bst/sn-apacite.bst
- __MACOSX/SI_0211/bst/._sn-apacite.bst
- SI_0211/bst/sn-vancouver.bst
- __MACOSX/SI_0211/bst/._sn-vancouver.bst
- SI_0211/bst/sn-mathphys-ay.bst
- __MACOSX/SI_0211/bst/._sn-mathphys-ay.bst
- SI_0211/bst/sn-chicago.bst
- __MACOSX/SI_0211/bst/._sn-chicago.bst
- SI_0211/bst/sn-mathphys-num.bst
- __MACOSX/SI_0211/bst/._sn-mathphys-num.bst
- SI_0211/bst/sn-aps.bst
- __MACOSX/SI_0211/bst/._sn-aps.bst
- SI_0211/bst/sn-nature.bst
- __MACOSX/SI_0211/bst/._sn-nature.bst
