# Supplementary material for: SuperMetal: a generative AI framework for rapid and precise metal ion location prediction in proteins
Source: J Cheminform. 2025 Jul 15;17:107. doi: 10.1186/s13321-025-01038-9 (PMC12265342; doi:10.1186/s13321-025-01038-9)
Supplement: Supplementary file 1 — Supplementary material 1 [file 13321_2025_1038_MOESM1_ESM.zip › SI_0211/sn-bibliography.bib]

@article{shu2008prediction,
  title={Prediction of zinc-binding sites in proteins from sequence},
  author={Shu, Nanjiang and Zhou, Tuping and Hovm{\"o}ller, Sven},
  journal={Bioinformatics},
  volume={24},
  number={6},
  pages={775--782},
  year={2008},
  publisher={Oxford University Press}
}

@article{andreini2006counting,
  title={Counting the zinc-proteins encoded in the human genome},
  author={Andreini, Claudia and Banci, Lucia and Bertini, Ivano and Rosato, Antonio},
  journal={Journal of proteome research},
  volume={5},
  number={1},
  pages={196--201},
  year={2006},
  publisher={ACS Publications}
}

@article{mccall2000function,
  title={Function and mechanism of zinc metalloenzymes},
  author={McCall, Keith A and Huang, Chih-chin and Fierke, Carol A},
  journal={The Journal of nutrition},
  volume={130},
  number={5},
  pages={1437S--1446S},
  year={2000},
  publisher={Elsevier}
}

@article{berg1996galvanization,
  title={The galvanization of biology: a growing appreciation for the roles of zinc},
  author={Berg, Jeremy M and Shi, Yigong},
  journal={Science},
  volume={271},
  number={5252},
  pages={1081--1085},
  year={1996},
  publisher={American Association for the Advancement of Science}
}

@article{costa2023zinc,
  title={Zinc: from biological functions to therapeutic potential},
  author={Costa, Maria In{\^e}s and Sarmento-Ribeiro, Ana Bela and Gon{\c{c}}alves, Ana Cristina},
  journal={International Journal of Molecular Sciences},
  volume={24},
  number={5},
  pages={4822},
  year={2023},
  publisher={MDPI}
}

@article{chasapis2012zinc,
  title={Zinc and human health: an update},
  author={Chasapis, Christos T and Loutsidou, Ariadni C and Spiliopoulou, Chara A and Stefanidou, Maria E},
  journal={Archives of toxicology},
  volume={86},
  pages={521--534},
  year={2012},
  publisher={Springer}
}


@article{xu2019molecular,
  title={Molecular dynamics simulation of zinc ion in water with an ab initio based neural network potential},
  author={Xu, Mingyuan and Zhu, Tong and Zhang, John ZH},
  journal={The Journal of Physical Chemistry A},
  volume={123},
  number={30},
  pages={6587--6595},
  year={2019},
  publisher={ACS Publications}
}

@article{song2020score,
  title={Score-based generative modeling through stochastic differential equations},
  author={Song, Yang and Sohl-Dickstein, Jascha and Kingma, Diederik P and Kumar, Abhishek and Ermon, Stefano and Poole, Ben},
  journal={arXiv preprint arXiv:2011.13456},
  year={2020}
}

@article{corso2022diffdock,
  title={Diffdock: Diffusion steps, twists, and turns for molecular docking},
  author={Corso, Gabriele and St{\"a}rk, Hannes and Jing, Bowen and Barzilay, Regina and Jaakkola, Tommi},
  journal={arXiv preprint arXiv:2210.01776},
  year={2022}
}

@article{ketata2023diffdock,
  title={Diffdock-pp: Rigid protein-protein docking with diffusion models},
  author={Ketata, Mohamed Amine and Laue, Cedrik and Mammadov, Ruslan and St{\"a}rk, Hannes and Wu, Menghua and Corso, Gabriele and Marquet, C{\'e}line and Barzilay, Regina and Jaakkola, Tommi S},
  journal={arXiv preprint arXiv:2304.03889},
  year={2023}
}

@article{lin2023evolutionary,
  title={Evolutionary-scale prediction of atomic-level protein structure with a language model},
  author={Lin, Zeming and Akin, Halil and Rao, Roshan and Hie, Brian and Zhu, Zhongkai and Lu, Wenting and Smetanin, Nikita and Verkuil, Robert and Kabeli, Ori and Shmueli, Yaniv and others},
  journal={Science},
  volume={379},
  number={6637},
  pages={1123--1130},
  year={2023},
  publisher={American Association for the Advancement of Science}
}
@article{rose2016rcsb,
  title={The RCSB protein data bank: integrative view of protein, gene and 3D structural information},
  author={Rose, Peter W and Prli{\'c}, Andreas and Altunkaya, Ali and Bi, Chunxiao and Bradley, Anthony R and Christie, Cole H and Costanzo, Luigi Di and Duarte, Jose M and Dutta, Shuchismita and Feng, Zukang and others},
  journal={Nucleic acids research},
  pages={gkw1000},
  year={2016},
  publisher={Oxford University Press}
}
@article{ireland2019zincbind,
  title={ZincBind—the database of zinc binding sites},
  author={Ireland, Sam M and Martin, Andrew CR},
  journal={Database},
  volume={2019},
  pages={baz006},
  year={2019},
  publisher={Oxford University Press}
}

@article{fu2012cd,
  title={CD-HIT: accelerated for clustering the next-generation sequencing data},
  author={Fu, Limin and Niu, Beifang and Zhu, Zhengwei and Wu, Sitao and Li, Weizhong},
  journal={Bioinformatics},
  volume={28},
  number={23},
  pages={3150--3152},
  year={2012},
  publisher={Oxford University Press}
}

@article{lin2024mespeus,
  title={MESPEUS: a database of metal coordination groups in proteins},
  author={Lin, Geng-Yu and Su, Yu-Cheng and Huang, Yen Lin and Hsin, Kun-Yi},
  journal={Nucleic Acids Research},
  volume={52},
  number={D1},
  pages={D483--D493},
  year={2024},
  publisher={Oxford University Press}
}


@article{thomas2018tensor,
  title={Tensor field networks: Rotation-and translation-equivariant neural networks for 3d point clouds},
  author={Thomas, Nathaniel and Smidt, Tess and Kearnes, Steven and Yang, Lusann and Li, Li and Kohlhoff, Kai and Riley, Patrick},
  journal={arXiv preprint arXiv:1802.08219},
  year={2018}
}
@article{geiger2022e3nn,
  title={e3nn: Euclidean neural networks},
  author={Geiger, Mario and Smidt, Tess},
  journal={arXiv preprint arXiv:2207.09453},
  year={2022}
}

@article{hekkelman2023alphafill,
  title={AlphaFill: enriching AlphaFold models with ligands and cofactors},
  author={Hekkelman, Maarten L and de Vries, Ida and Joosten, Robbie P and Perrakis, Anastassis},
  journal={Nature Methods},
  volume={20},
  number={2},
  pages={205--213},
  year={2023},
  publisher={Nature Publishing Group US New York}
}


@article{shenoy2024m,
  title={M-Ionic: prediction of metal-ion-binding sites from sequence using residue embeddings},
  author={Shenoy, Aditi and Kalakoti, Yogesh and Sundar, Durai and Elofsson, Arne},
  journal={Bioinformatics},
  volume={40},
  number={1},
  pages={btad782},
  year={2024},
  publisher={Oxford University Press}
}

@article{durr2023metal3d,
  title={Metal3D: a general deep learning framework for accurate metal ion location prediction in proteins},
  author={D{\"u}rr, Simon L and Levy, Andrea and Rothlisberger, Ursula},
  journal={Nature Communications},
  volume={14},
  number={1},
  pages={2713},
  year={2023},
  publisher={Nature Publishing Group UK London}
}

@article{guo2024diffusion,
  title={Diffusion models in bioinformatics and computational biology},
  author={Guo, Zhiye and Liu, Jian and Wang, Yanli and Chen, Mengrui and Wang, Duolin and Xu, Dong and Cheng, Jianlin},
  journal={Nature reviews bioengineering},
  volume={2},
  number={2},
  pages={136--154},
  year={2024},
  publisher={Nature Publishing Group UK London}
}

@article{sanchez2020biometall,
  title={BioMetAll: identifying metal-binding sites in proteins from backbone preorganization},
  author={S{\'a}nchez-Aparicio, Jos{\'e}-Emilio and Tiessler-Sala, Laura and Velasco-Carneros, Lorea and Rold{\'a}n-Mart{\'\i}n, Lorena and Sciortino, Giuseppe and Mar{\'e}chal, Jean-Didier},
  journal={Journal of Chemical Information and Modeling},
  volume={61},
  number={1},
  pages={311--323},
  year={2020},
  publisher={ACS Publications}
}

@article{lin2016mib,
  title={MIB: metal ion-binding site prediction and docking server},
  author={Lin, Yu-Feng and Cheng, Chih-Wen and Shih, Chung-Shiuan and Hwang, Jenn-Kang and Yu, Chin-Sheng and Lu, Chih-Hao},
  journal={Journal of chemical information and modeling},
  volume={56},
  number={12},
  pages={2287--2291},
  year={2016},
  publisher={ACS Publications}
}

@article{lu2022mib2,
  title={MIB2: metal ion-binding site prediction and modeling server},
  author={Lu, Chih-Hao and Chen, Chih-Chieh and Yu, Chin-Sheng and Liu, Yen-Yi and Liu, Jia-Jun and Wei, Sung-Tai and Lin, Yu-Feng},
  journal={Bioinformatics},
  volume={38},
  number={18},
  pages={4428--4429},
  year={2022},
  publisher={Oxford University Press}
}

@article{laitaoja2013zinc,
  title={Zinc coordination spheres in protein structures},
  author={Laitaoja, Mikko and Valjakka, Jarkko and Jänis, Janne},
  journal={Inorganic chemistry},
  volume={52},
  number={19},
  pages={10983--10991},
  year={2013},
  publisher={ACS Publications}
}

@article{chalkley2022novo,
  title={De novo metalloprotein design},
  author={Chalkley, Matthew J and Mann, Samuel I and DeGrado, William F},
  journal={Nature Reviews Chemistry},
  volume={6},
  number={1},
  pages={31--50},
  year={2022},
  publisher={Nature Publishing Group UK London}
}

@article{greener2018design,
  title={Design of metalloproteins and novel protein folds using variational autoencoders},
  author={Greener, Joe G and Moffat, Lewis and Jones, David T},
  journal={Scientific reports},
  volume={8},
  number={1},
  pages={16189},
  year={2018},
  publisher={Nature Publishing Group UK London}
}


@article{ghanbarpour2020instantaneous,
  title={Instantaneous generation of protein hydration properties from static structures},
  author={Ghanbarpour, Ahmadreza and Mahmoud, Amr H and Lill, Markus A},
  journal={Communications Chemistry},
  volume={3},
  number={1},
  pages={188},
  year={2020},
  publisher={Nature Publishing Group UK London}
}

@article{sato2023prediction,
  title={Prediction of hydrophilic and hydrophobic hydration structure of protein by neural network optimized using experimental data},
  author={Sato, Kochi and Oide, Mao and Nakasako, Masayoshi},
  journal={Scientific reports},
  volume={13},
  number={1},
  pages={2183},
  year={2023},
  publisher={Nature Publishing Group UK London}
}

@article{park2022galaxywater,
  title={GalaxyWater-CNN: Prediction of water positions on the protein structure by a 3D-convolutional neural network},
  author={Park, Sangwoo and Seok, Chaok},
  journal={Journal of Chemical Information and Modeling},
  volume={62},
  number={13},
  pages={3157--3168},
  year={2022},
  publisher={ACS Publications}
}

@article{zhang2023equipocket,
  title={Equipocket: an e (3)-equivariant geometric graph neural network for ligand binding site prediction},
  author={Zhang, Yang and Huang, Wenbing and Wei, Zhewei and Yuan, Ye and Ding, Zhaohan},
  journal={arXiv preprint arXiv:2302.12177},
  year={2023}
}

@article{park2024water,
  title={Water position prediction with SE (3)-Graph Neural Network},
  author={Park, Sangwoo},
  journal={bioRxiv},
  pages={2024--03},
  year={2024},
  publisher={Cold Spring Harbor Laboratory}
}

@article{zamanos2024hydraprot,
  title={HydraProt: A New Deep Learning Tool for Fast and Accurate Prediction of Water Molecule Positions for Protein Structures},
  author={Zamanos, Andreas and Ioannakis, George and Emiris, Ioannis Z},
  journal={Journal of Chemical Information and Modeling},
  volume={64},
  number={7},
  pages={2594--2611},
  year={2024},
  publisher={ACS Publications}
}

@article{gainza2020deciphering,
  title={Deciphering interaction fingerprints from protein molecular surfaces using geometric deep learning},
  author={Gainza, Pablo and Sverrisson, Freyr and Monti, Frederico and Rodola, Emanuele and Boscaini, Davide and Bronstein, Michael M and Correia, Bruno E},
  journal={Nature Methods},
  volume={17},
  number={2},
  pages={184--192},
  year={2020},
  publisher={Nature Publishing Group US New York}
}

@inproceedings{stark2022equibind,
  title={Equibind: Geometric deep learning for drug binding structure prediction},
  author={St{\"a}rk, Hannes and Ganea, Octavian and Pattanaik, Lagnajit and Barzilay, Regina and Jaakkola, Tommi},
  booktitle={International conference on machine learning},
  pages={20503--20521},
  year={2022},
  organization={PMLR}
}

@article{lu2022tankbind,
  title={Tankbind: Trigonometry-aware neural networks for drug-protein binding structure prediction},
  author={Lu, Wei and Wu, Qifeng and Zhang, Jixian and Rao, Jiahua and Li, Chengtao and Zheng, Shuangjia},
  journal={Advances in neural information processing systems},
  volume={35},
  pages={7236--7249},
  year={2022}
}

@article{liu2019point,
  title={Point-voxel cnn for efficient 3d deep learning},
  author={Liu, Zhijian and Tang, Haotian and Lin, Yujun and Han, Song},
  journal={Advances in neural information processing systems},
  volume={32},
  year={2019}
}

@article{wang2019normalnet,
  title={NormalNet: A voxel-based CNN for 3D object classification and retrieval},
  author={Wang, Cheng and Cheng, Ming and Sohel, Ferdous and Bennamoun, Mohammed and Li, Jonathan},
  journal={Neurocomputing},
  volume={323},
  pages={139--147},
  year={2019},
  publisher={Elsevier}
}

@inproceedings{ester1996density,
  title={Density-based spatial clustering of applications with noise},
  author={Ester, Martin and Kriegel, Hans-Peter and Sander, J{\"o}rg and Xu, Xiaowei},
  booktitle={Int. Conf. knowledge discovery and data mining},
  volume={240},
  number={6},
  year={1996}
}

@article{pedregosa2011scikit,
  title={Scikit-learn: Machine learning in Python},
  author={Pedregosa, Fabian and Varoquaux, Ga{\"e}l and Gramfort, Alexandre and Michel, Vincent and Thirion, Bertrand and Grisel, Olivier and Blondel, Mathieu and Prettenhofer, Peter and Weiss, Ron and Dubourg, Vincent and others},
  journal={the Journal of machine Learning research},
  volume={12},
  pages={2825--2830},
  year={2011},
  publisher={JMLR. org}
}

@article{watson2023novo,
  title={De novo design of protein structure and function with RFdiffusion},
  author={Watson, Joseph L and Juergens, David and Bennett, Nathaniel R and Trippe, Brian L and Yim, Jason and Eisenach, Helen E and Ahern, Woody and Borst, Andrew J and Ragotte, Robert J and Milles, Lukas F and others},
  journal={Nature},
  volume={620},
  number={7976},
  pages={1089--1100},
  year={2023},
  publisher={Nature Publishing Group UK London}
}

@inproceedings{hoogeboom2022equivariant,
  title={Equivariant diffusion for molecule generation in 3d},
  author={Hoogeboom, Emiel and Satorras, V{\i}ctor Garcia and Vignac, Cl{\'e}ment and Welling, Max},
  booktitle={International conference on machine learning},
  pages={8867--8887},
  year={2022},
  organization={PMLR}
}

@article{kreis2022latent,
  title={Latent space diffusion models of cryo-EM structures},
  author={Kreis, Karsten and Dockhorn, Tim and Li, Zihao and Zhong, Ellen},
  journal={arXiv preprint arXiv:2211.14169},
  year={2022}
}

@inproceedings{waibel2023diffusion,
  title={A diffusion model predicts 3d shapes from 2d microscopy images},
  author={Waibel, Dominik JE and R{\"o}ell, Ernst and Rieck, Bastian and Giryes, Raja and Marr, Carsten},
  booktitle={2023 IEEE 20th International Symposium on Biomedical Imaging (ISBI)},
  pages={1--5},
  year={2023},
  organization={IEEE}
}

@article{song2019generative,
  title={Generative modeling by estimating gradients of the data distribution},
  author={Song, Yang and Ermon, Stefano},
  journal={Advances in neural information processing systems},
  volume={32},
  year={2019}
}

@phdthesis{moustafa2016structural,
  title={Structural and Functional Analyses of Secretory and Excretory Proteins from Onchocerca volvulus as Basis for Rational Drug Design},
  author={Moustafa, Amr},
  year={2016},
  school={Staats-und Universit{\"a}tsbibliothek Hamburg Carl von Ossietzky}
}

@article{kallander2018reverse,
  title={Reverse hydroxamate inhibitors of bone morphogenetic protein 1},
  author={Kallander, Lara S and Washburn, David and Hilfiker, Mark A and Eidam, Hilary Schenck and Lawhorn, Brian G and Prendergast, Joanne and Fox, Ryan and Dowdell, Sarah and Manns, Sharada and Hoang, Tram and others},
  journal={ACS Medicinal Chemistry Letters},
  volume={9},
  number={7},
  pages={736--740},
  year={2018},
  publisher={ACS Publications}
}

@article{abramson2024accurate,
  title={Accurate structure prediction of biomolecular interactions with AlphaFold 3},
  author={Abramson, Josh and Adler, Jonas and Dunger, Jack and Evans, Richard and Green, Tim and Pritzel, Alexander and Ronneberger, Olaf and Willmore, Lindsay and Ballard, Andrew J and Bambrick, Joshua and others},
  journal={Nature},
  pages={1--3},
  year={2024},
  publisher={Nature Publishing Group UK London}
}


@article{buckland1994relationship,
  title={The relationship between recall and precision},
  author={Buckland, Michael and Gey, Fredric},
  journal={Journal of the American society for information science},
  volume={45},
  number={1},
  pages={12--19},
  year={1994},
  publisher={Wiley Online Library}
}

@article{scarselli2008graph,
  title={The graph neural network model},
  author={Scarselli, Franco and Gori, Marco and Tsoi, Ah Chung and Hagenbuchner, Markus and Monfardini, Gabriele},
  journal={IEEE transactions on neural networks},
  volume={20},
  number={1},
  pages={61--80},
  year={2008},
  publisher={IEEE}
}


@article{ho2020denoising,
  title={Denoising diffusion probabilistic models},
  author={Ho, Jonathan and Jain, Ajay and Abbeel, Pieter},
  journal={Advances in neural information processing systems},
  volume={33},
  pages={6840--6851},
  year={2020}
}

@article{igashov2024equivariant,
  title={Equivariant 3D-conditional diffusion model for molecular linker design},
  author={Igashov, Ilia and St{\"a}rk, Hannes and Vignac, Cl{\'e}ment and Schneuing, Arne and Satorras, Victor Garcia and Frossard, Pascal and Welling, Max and Bronstein, Michael and Correia, Bruno},
  journal={Nature Machine Intelligence},
  pages={1--11},
  year={2024},
  publisher={Nature Publishing Group UK London}
}

@article{bi2012dbscan,
  title={DBSCAN: density-based spatial clustering of applications with noise},
  author={Bi, FM and Wang, WK and Chen, L},
  journal={J. Nanjing Univ},
  volume={48},
  number={4},
  pages={491--498},
  year={2012}
}

@article{brunk2015mixed,
  title={Mixed quantum mechanical/molecular mechanical molecular dynamics simulations of biological systems in ground and electronically excited states},
  author={Brunk, Elizabeth and Rothlisberger, Ursula},
  journal={Chemical reviews},
  volume={115},
  number={12},
  pages={6217--6263},
  year={2015},
  publisher={ACS Publications}
}


@article{yang2021multiscale,
  title={Multiscale workflow for modeling ligand complexes of zinc metalloproteins},
  author={Yang, Zongfan and Twidale, Rebecca M and Gervasoni, Silvia and Suard{\'\i}az, Reynier and Colenso, Charlotte K and Lang, Eric JM and Spencer, James and Mulholland, Adrian J},
  journal={Journal of Chemical Information and Modeling},
  volume={61},
  number={11},
  pages={5658--5672},
  year={2021},
  publisher={ACS Publications}
}

@article{guffy2016probing,
  title={Probing the minimal determinants of zinc binding with computational protein design},
  author={Guffy, Sharon L and Der, Bryan S and Kuhlman, Brian},
  journal={Protein Engineering, Design and Selection},
  volume={29},
  number={8},
  pages={327--338},
  year={2016},
  publisher={Oxford University Press}
}

@article{song2020thermodynamics,
  title={Thermodynamics of transition metal ion binding to proteins},
  author={Song, Lin Frank and Sengupta, Arkajyoti and Merz Jr, Kenneth M},
  journal={Journal of the American Chemical Society},
  volume={142},
  number={13},
  pages={6365--6374},
  year={2020},
  publisher={ACS Publications}
}

@article{der2012metal,
  title={Metal-mediated affinity and orientation specificity in a computationally designed protein homodimer},
  author={Der, Bryan S and Machius, Mischa and Miley, Michael J and Mills, Jeffrey L and Szyperski, Thomas and Kuhlman, Brian},
  journal={Journal of the American Chemical Society},
  volume={134},
  number={1},
  pages={375--385},
  year={2012},
  publisher={ACS Publications}
}

@article{liu2001quantum,
  title={Quantum mechanics simulation of protein dynamics on long timescale},
  author={Liu, Haiyan and Elstner, Marcus and Kaxiras, Efthimios and Frauenheim, Thomas and Hermans, Jan and Yang, Weitao},
  journal={Proteins: Structure, Function, and Bioinformatics},
  volume={44},
  number={4},
  pages={484--489},
  year={2001},
  publisher={Wiley Online Library}
}
@article{barbault2015simulation,
  title={Simulation with quantum mechanics/molecular mechanics for drug discovery},
  author={Barbault, Florent and Maurel, Francois},
  journal={Expert Opinion on Drug Discovery},
  volume={10},
  number={10},
  pages={1047--1057},
  year={2015},
  publisher={Taylor \& Francis}
}

@article{song2020improved,
  title={Improved techniques for training score-based generative models},
  author={Song, Yang and Ermon, Stefano},
  journal={Advances in neural information processing systems},
  volume={33},
  pages={12438--12448},
  year={2020}
}

@inproceedings{nichol2021improved,
  title={Improved denoising diffusion probabilistic models},
  author={Nichol, Alexander Quinn and Dhariwal, Prafulla},
  booktitle={International conference on machine learning},
  pages={8162--8171},
  year={2021},
  organization={PMLR}
}

@inproceedings{jin2018junction,
  title={Junction tree variational autoencoder for molecular graph generation},
  author={Jin, Wengong and Barzilay, Regina and Jaakkola, Tommi},
  booktitle={International conference on machine learning},
  pages={2323--2332},
  year={2018},
  organization={PMLR}
}

@article{de2018molgan,
  title={MolGAN: An implicit generative model for small molecular graphs},
  author={De Cao, Nicola and Kipf, Thomas},
  journal={arXiv preprint arXiv:1805.11973},
  year={2018}
}

@inproceedings{huang2023mdm,
  title={Mdm: Molecular diffusion model for 3d molecule generation},
  author={Huang, Lei and Zhang, Hengtong and Xu, Tingyang and Wong, Ka-Chun},
  booktitle={Proceedings of the AAAI Conference on Artificial Intelligence},
  volume={37},
  number={4},
  pages={5105--5112},
  year={2023}
}

@article{vivekananthan2024comparative,
  title={Comparative analysis of generative models: Enhancing image synthesis with vaes, gans, and stable diffusion},
  author={Vivekananthan, Sanchayan},
  journal={arXiv preprint arXiv:2408.08751},
  year={2024}
}

@article{kuang2024superwater,
  title={SuperWater: Predicting Water Molecule Positions on Protein Structures by Generative AI},
  author={Kuang, Xiaohan and Su, Zhaoqian and Liu, Yunchao and Lin, Xiaobo and Smith, Jesse Spencer and Derr, Tyler and Wu, Yinghao and Meiler, Jens},
  journal={bioRxiv},
  pages={2024--11},
  year={2024},
  publisher={Cold Spring Harbor Laboratory}
}

@article{nevers2023protein,
  title={Protein length distribution is remarkably uniform across the tree of life},
  author={Nevers, Yannis and Glover, Natasha M and Dessimoz, Christophe and Lecompte, Odile},
  journal={Genome Biology},
  volume={24},
  number={1},
  pages={135},
  year={2023},
  publisher={Springer}
}

@article{jimenez2017deepsite,
  title={DeepSite: protein-binding site predictor using 3D-convolutional neural networks},
  author={Jim{\'e}nez, Jos{\'e} and Doerr, Stefan and Mart{\'\i}nez-Rosell, Gerard and Rose, Alexander S and De Fabritiis, Gianni},
  journal={Bioinformatics},
  volume={33},
  number={19},
  pages={3036--3042},
  year={2017},
  publisher={Oxford University Press}
}

@article{metz2016unrolled,
  title={Unrolled generative adversarial networks},
  author={Metz, Luke and Poole, Ben and Pfau, David and Sohl-Dickstein, Jascha},
  journal={arXiv preprint arXiv:1611.02163},
  year={2016}
}

@article{roeder2017sticking,
  title={Sticking the landing: Simple, lower-variance gradient estimators for variational inference},
  author={Roeder, Geoffrey and Wu, Yuhuai and Duvenaud, David K},
  journal={Advances in Neural Information Processing Systems},
  volume={30},
  year={2017}
}
